# Supplementary material for: GOBO: Gene Expression-Based Outcome for Breast Cancer Online
Source: PLoS One. 2011 Mar 21;6(3):e17911. doi: 10.1371/journal.pone.0017911 (PMC3061871; doi:10.1371/journal.pone.0017911)
Supplement: Table S1 — Result of Co-expressed genes analysis for CCNB1 . An Excel table listing genes co-expressed with CCNB1 in the combined breast cancer data set. (XLS) [file pone.0017911.s001.xls]

## Sheet: GOBO_CoExpressedGenes_Correlati
Supplementary Table 1. Genes coregulated with CCNB1 from Co-expressed genes (CG) analysis.
Gene Symbol	Pearson Correlation	STDdev	Gene Name	EntrezID	GeneConnections_network
CCNB1	1	0.964	cyclin B1	891	ASPM;ATAD2;C12orf48;CDCA3;CDCA8;CENPM;CENPN;CEP55;CNIH4;DTL;E2F8;ECT2;ENY2;ERCC6L;FBXO5;GINS2;HJURP;HN1;KIF15;KIF18A;KIF18B;KIF20A;KIF4A;MCM10;MLF1IP;MRPL13;NCAPG;NUSAP1;OIP5;PBK;PRC1;RACGAP1;SHCBP1;TACC3
RACGAP1	0.812	0.973	Rac GTPase activating protein 1	29127	ASPM;ATAD2;C12orf48;CCNB1;CDCA3;CDCA8;CENPM;CENPN;CEP55;CNIH4;DTL;E2F8;ECT2;ENY2;ERCC6L;FBXO5;GINS2;HJURP;HN1;KIF15;KIF18A;KIF18B;KIF4A;MLF1IP;MRPL13;NCAPG;NUSAP1;OIP5;PBK;PRC1;SHCBP1;TACC3
PBK	0.791	1.212	PDZ binding kinase	55872	ASPM;ATAD2;CCNB1;CDCA3;CDCA8;CENPM;CENPN;CEP55;DTL;ECT2;ERCC6L;FBXO5;GINS2;HJURP;KIF15;KIF18A;KIF18B;KIF20A;KIF4A;MCM10;MLF1IP;NCAPG;NUSAP1;OIP5;PRC1;RACGAP1;SHCBP1;TACC3
PRC1	0.773	1.156	protein regulator of cytokinesis 1	9055	ASPM;ATAD2;C12orf48;CCNB1;CDCA3;CDCA8;CENPM;CENPN;CEP55;DTL;E2F8;ECT2;ERCC6L;FBXO5;GINS2;HJURP;HN1;KIF15;KIF18A;KIF18B;KIF20A;KIF4A;MCM10;MLF1IP;NCAPG;NUSAP1;OIP5;PBK;RACGAP1;SHCBP1;TACC3
NUSAP1	0.751	1.251	nucleolar and spindle associated protein 1	51203	ASPM;ATAD2;CCNB1;CDCA3;CDCA8;CENPN;CEP55;DTL;E2F8;ECT2;ERCC6L;HJURP;HN1;KIF15;KIF18B;KIF20A;KIF4A;MCM10;MLF1IP;NCAPG;OIP5;PBK;PRC1;RACGAP1;TACC3
CDCA8	0.749	1.792	cell division cycle associated 8	55143	ASPM;ATAD2;CCNB1;CDCA3;CENPN;CEP55;DTL;ECT2;ERCC6L;FBXO5;HJURP;HN1;KIF18B;KIF4A;MCM10;MLF1IP;NCAPG;NUSAP1;PBK;PRC1;RACGAP1;TACC3
CEP55	0.749	1.271	centrosomal protein 55kDa	55165	ASPM;ATAD2;CCNB1;CDCA3;CDCA8;CENPN;DTL;E2F8;ECT2;ERCC6L;FBXO5;HJURP;HN1;KIF15;KIF18A;KIF18B;KIF20A;KIF4A;MCM10;MLF1IP;NCAPG;NUSAP1;OIP5;PBK;PRC1;RACGAP1;SHCBP1;TACC3
NCAPG	0.749	1.122	non-SMC condensin I complex, subunit G	64151	ASPM;ATAD2;C12orf48;CCNB1;CDCA3;CDCA8;CENPN;CEP55;DTL;E2F8;ECT2;ERCC6L;FBXO5;HJURP;HN1;KIF15;KIF18A;KIF18B;KIF20A;KIF4A;MCM10;MLF1IP;NUSAP1;OIP5;PBK;PRC1;RACGAP1;SHCBP1;TACC3
KIF4A	0.739	1.046	kinesin family member 4A	24137	ASPM;CCNB1;CDCA3;CDCA8;CENPN;CEP55;DTL;E2F8;ECT2;ERCC6L;HJURP;HN1;KIF15;KIF18B;KIF20A;MCM10;MLF1IP;NCAPG;NUSAP1;OIP5;PBK;PRC1;RACGAP1;SHCBP1;TACC3
ASPM	0.72	1.554	asp (abnormal spindle) homolog, microcephaly associated (Drosophila)	259266	CCNB1;CDCA3;CDCA8;CEP55;DTL;E2F8;ECT2;ERCC6L;HJURP;KIF15;KIF18A;KIF18B;KIF20A;KIF4A;MCM10;MLF1IP;NCAPG;NUSAP1;OIP5;PBK;PRC1;RACGAP1;SHCBP1;TACC3
HJURP	0.712	1.293	Holliday junction recognition protein	55355	ASPM;CCNB1;CDCA3;CDCA8;CENPN;CEP55;DTL;E2F8;ERCC6L;KIF15;KIF18A;KIF18B;KIF20A;KIF4A;MCM10;MLF1IP;NCAPG;NUSAP1;OIP5;PBK;PRC1;RACGAP1;SHCBP1;TACC3
DTL	0.711	1.075	denticleless homolog (Drosophila)	51514	ASPM;CCNB1;CDCA3;CDCA8;CENPM;CEP55;ECT2;ERCC6L;GINS2;HJURP;KIF15;KIF18B;KIF20A;KIF4A;MLF1IP;NCAPG;NUSAP1;PBK;PRC1;RACGAP1;TACC3
CDCA3	0.709	1.406	cell division cycle associated 3	83461	ASPM;CCNB1;CDCA8;CENPN;CEP55;DTL;ERCC6L;HJURP;KIF15;KIF18B;KIF20A;KIF4A;MCM10;MLF1IP;NCAPG;NUSAP1;PBK;PRC1;RACGAP1;TACC3
MLF1IP	0.701	0.953	MLF1 interacting protein	79682	ASPM;CCNB1;CDCA3;CDCA8;CENPN;CEP55;DTL;ECT2;ERCC6L;HJURP;KIF15;KIF18B;KIF4A;NCAPG;NUSAP1;PBK;PRC1;RACGAP1;TACC3
ERCC6L	0.693	1.457	excision repair cross-complementing rodent repair deficiency, complementation group 6-like	54821	ASPM;CCNB1;CDCA3;CDCA8;CEP55;DTL;HJURP;KIF4A;MLF1IP;NCAPG;NUSAP1;PBK;PRC1;RACGAP1
ECT2	0.692	1.204	epithelial cell transforming sequence 2 oncogene	1894	ASPM;CCNB1;CDCA8;CENPN;CEP55;CNIH4;DTL;FBXO5;KIF18A;KIF18B;KIF4A;MLF1IP;MRPL13;NCAPG;NUSAP1;OIP5;PBK;PRC1;RACGAP1;SHCBP1
CENPN	0.683	1.377	centromere protein N	55839	C12orf48;CCNB1;CDCA3;CDCA8;CEP55;ECT2;ENY2;FBXO5;HJURP;KIF18B;KIF4A;MLF1IP;NCAPG;NUSAP1;PBK;PRC1;RACGAP1;SHCBP1
KIF20A	0.678	1.089	kinesin family member 20A	10112	ASPM;CCNB1;CDCA3;CEP55;DTL;HJURP;KIF15;KIF18B;KIF4A;MCM10;NCAPG;NUSAP1;OIP5;PBK;PRC1;TACC3
TACC3	0.677	1.429	transforming, acidic coiled-coil containing protein 3	10460	ASPM;CCNB1;CDCA3;CDCA8;CENPM;CEP55;DTL;HJURP;KIF18B;KIF20A;KIF4A;MLF1IP;NCAPG;NUSAP1;PBK;PRC1;RACGAP1
HN1	0.676	1.019	hematological and neurological expressed 1	51155	CCNB1;CDCA8;CEP55;KIF4A;NCAPG;NUSAP1;PRC1;RACGAP1
KIF18B	0.661	1.018	kinesin family member 18B	146909	ASPM;CCNB1;CDCA3;CDCA8;CENPN;CEP55;DTL;E2F8;ECT2;HJURP;KIF15;KIF18A;KIF20A;KIF4A;MCM10;MLF1IP;NCAPG;NUSAP1;OIP5;PBK;PRC1;RACGAP1;SHCBP1;TACC3
OIP5	0.657	0.905	Opa interacting protein 5	11339	ASPM;CCNB1;CEP55;ECT2;HJURP;KIF15;KIF18B;KIF20A;KIF4A;NCAPG;NUSAP1;PBK;PRC1;RACGAP1
ATAD2	0.656	1.172	ATPase family, AAA domain containing 2	29028	CCNB1;CDCA8;CEP55;ENY2;MRPL13;NCAPG;NUSAP1;PBK;PRC1;RACGAP1
FBXO5	0.656	1.063	F-box protein 5	26271	CCNB1;CDCA8;CENPN;CEP55;CNIH4;ECT2;MRPL13;NCAPG;PBK;PRC1;RACGAP1;SHCBP1
GINS2	0.646	1.463	GINS complex subunit 2 (Psf2 homolog)	51659	CCNB1;DTL;PBK;PRC1;RACGAP1
MRPL13	0.645	1.006	mitochondrial ribosomal protein L13	28998	ATAD2;CCNB1;CNIH4;ECT2;ENY2;FBXO5;RACGAP1
CENPM	0.639	1.408	centromere protein M	79019	CCNB1;DTL;PBK;PRC1;RACGAP1;TACC3
CNIH4	0.635	0.978	cornichon homolog 4 (Drosophila)	29097	CCNB1;ECT2;ENY2;FBXO5;MRPL13;RACGAP1
KIF18A	0.635	1.388	kinesin family member 18A	81930	ASPM;CCNB1;CEP55;ECT2;HJURP;KIF18B;NCAPG;PBK;PRC1;RACGAP1
SHCBP1	0.633	1.075	SHC SH2-domain binding protein 1	79801	ASPM;CCNB1;CENPN;CEP55;ECT2;FBXO5;HJURP;KIF18B;KIF4A;NCAPG;PBK;PRC1;RACGAP1
MCM10	0.627	1.608	minichromosome maintenance complex component 10	55388	ASPM;CCNB1;CDCA3;CDCA8;CEP55;HJURP;KIF18B;KIF20A;KIF4A;NCAPG;NUSAP1;PBK;PRC1
KIF15	0.617	0.996	kinesin family member 15	56992	ASPM;CCNB1;CDCA3;CEP55;DTL;HJURP;KIF18B;KIF20A;KIF4A;MLF1IP;NCAPG;NUSAP1;OIP5;PBK;PRC1;RACGAP1
E2F8	0.615	1.297	E2F transcription factor 8	79733	ASPM;CCNB1;CEP55;HJURP;KIF18B;KIF4A;NCAPG;NUSAP1;PRC1;RACGAP1
C12orf48	0.603	0.966	chromosome 12 open reading frame 48	55010	CCNB1;CENPN;NCAPG;PRC1;RACGAP1
ENY2	0.602	0.923	enhancer of yellow 2 homolog (Drosophila)	56943	ATAD2;CCNB1;CENPN;CNIH4;MRPL13;RACGAP1
